# Supplementary material for: Proteomic analysis of Rickettsia akari proposes a 44 kDa-OMP as a potential biomarker for Rickettsialpox diagnosis
Source: BMC Microbiol. 2020 Jul 8;20:200. doi: 10.1186/s12866-020-01877-6 (PMC7341715; doi:10.1186/s12866-020-01877-6)
Supplement: Supplementary file 1 — Additional file 1. Identified R. akari proteins classified in the COGs functional category. * S - gel-free approach “Shotgun”; 2D - two dimensional electrophoresis; B - biotinylation; T- Triton X-114 phase partitioning. [file 12866_2020_1877_MOESM1_ESM.xlsx]

## Sheet: COGs
Accession (UniProt )	Description	mW (kDa)	pI (pH)	Score	Peptides	Coverage (%)	Method used*
A: RNA processing and modification
A8GNM2	Cell surface antigen	111.61	5.07	82.843	39	42.4	S; 2D; T
C: Energy production and conversion
A8GNQ3	Acetyltransferase component of pyruvate dehydrogenase complex	45.293	8.88	60.752	9	23.5	S
A8GPZ2	Aconitate hydratase	97.115	6.09	133.59	15	22.6	S
A8GMF3	Alpha-ketoglutarate decarboxylase	104.09	6.15	152.74	18	24.2	S
A8GPZ6	ATP synthase subunit alpha	56.195	6.4	148.44	16	28.3	S; 2D; B; T
A8GLV8	ATP synthase subunit a	27.3	8.96	218	1	45.68	B
A8GLW1	ATP synthase subunit b	18.919	5.01	16.83	3	20.1	S
A8GPZ4	ATP synthase subunit beta	51.006	4.83	144.68	12	30	S; 2D; T
A8GQ56	Citrate synthase	48.975	6.33	65.511	8	20.7	S; T
A8GNX5	Dihydrolipoyl dehydrogenase	49.12	6.64	206.35	15	38.3	S
A8GMF2	Dihydrolipoyllysine-residue succinyltransferase component of 2-oxoglutarate dehydrogenase complex	43.535	5.77	67.455	8	23.2	S
A8GNK2	Ferredoxin--NADP reductase	36.783	6.83	22.431	4	9.6	S
A8GP57	Inorganic pyrophosphatase	19.6	4.9556	440.054	4	13.8728	S; 2D; B; T
A8GN82	Malate dehydrogenase	33.607	5.5	45.929	6	21.3	S; 2D; T
A8GN73	Malic enzyme	83.962	5.86	69.319	9	14.2	S
A8GN49	NADH dehydrogenase subunit E	19.343	6.73	13.969	2	13.2	S
A8GPY8	NADH-quinone oxidoreductase	74.821	7.8	33.011	5	8.9	S
A8GN53	NADH-quinone oxidoreductase subunit C	24.394	5.37	27.774	4	23.7	S
A8GN50	NADH-quinone oxidoreductase subunit D	44.647	5.67	28.496	4	10.7	S
A8GM77	NADH-quinone oxidoreductase subunit F	46.536	8.39	22.988	3	9.7	S
A8GM70	Phosphate acetyltransferase	38.1	8.45	93.557	7	23.5	S
A8GMR3	Pyruvate dehydrogenase E1 component subunit alpha	36.622	5.69	39.662	5	17.2	S
A8GMR4	Pyruvate dehydrogenase E1 component subunit beta	35.79	5.1	70.089	7	33.7	S
A8GM96	Succinate dehydrogenase flavoprotein subunit	65.366	6.59	189.15	10	25.2	S
A8GLY4	Succinate dehydrogenase iron-sulfur subunit	29.872	6.46	14.219	2	9.2	S
A8GNF4	Succinate--CoA ligase [ADP-forming] subunit alpha	30.222	7.63	20.676	2	9.9	S
A8GNF5	Succinate--CoA ligase [ADP-forming] subunit beta	41.664	5.51	108.41	11	33.4	S
A8GNP0	Superoxide dismutase	24.591	6.79	73.183	8	48.3	S; 2D; B; T
CO: Energy production and conversion; Post-translational modification, protein turnover, and chaperones
A8GNA9	Thiol:disulfide interchange protein tlpA	25.839	7.66	52.245	2	14.9	S
D: Cell cycle control, cell division, chromosome partitioning
A8GP67	Actin polymerization protein RickA	59.633	9.61	323.31	8	17	S; T
A8GLW4	Cell surface antigen	168.3	8.18	11.762	2	1.2	S
A8GPV8	Rod shape-determining protein MreB	37.387	5.48	145.73	14	48.3	S; T
A8GQ54	Trigger factor	50.587	6.12	172.57	21	46.5	S; T
E: Amino acid transport and metabolism
A8GMH0	2,3,4,5-tetrahydropyridine-2,6-dicarboxylate N-succinyltransferase	30.034	6.75	120.16	10	44.9	S; 2D; T
A8GMB6	4-hydroxy-tetrahydrodipicolinate reductase	27.248	9	44.542	3	19.6	S
A8GPQ2	ABC-type transport systems periplasmic component	38.4	7.7622	331.404	4	13.5294	2D
A8GMB8	Amino acid ABC transporter substrate binding protein	26.839	5.56	62.021	4	17.4	S
A8GM38	Aminotransferase	44.609	6.56	78.504	8	29.1	S
A8GMZ6	Aspartate-semialdehyde dehydrogenase	37.143	6.54	36.405	5	20.4	S
A8GNF0	Branched-chain amino acid aminotransferase	32.8	6.2783	99.7094	4	16.5517	2D
A8GND7	Diaminopimelate epimerase	30.2	5.4756	193.525	5	18.5185	S; 2D; T
A8GMS0	Isocitrate dehydrogenase	53.971	6.2	99.744	13	27.7	S
A8GMF4	Metal-dependent carboxypeptidase	57.192	6.32	41.404	5	12.9	S
A8GQ29	Methionine aminopeptidase	29.366	7.18	120.61	6	23.6	S
A8GPN7	NAD-specific glutamate dehydrogenase	181.09	6.28	323.31	40	32.2	S
A8GMB0	Probable cytosol aminopeptidase	53.319	6.07	137.71	15	33.6	S; T
A8GNF1	4-hydroxy-tetrahydrodipicolinate synthase	32.4	7.2393	216.232	4	27.551	T
A8GNU1	Aminotran_5 domain-containing protein	40.7	6.6709	104.931	10	32.6146	T
A8GPR4	Serine hydroxymethyltransferase	46	7.4326	142.981	14	31.9048	T
F: Nucleotide transport and metabolism
A8GNK0	Bifunctional protein FolD	31.875	7.67	20.487	3	14.6	S
A8GM16	dCTP deaminase	21.249	6.14	66.585	7	46.8	S
A8GM08	Deoxyguanosinetriphosphate triphosphohydrolase-like protein	45.273	6.14	48.645	7	19.4	S
A8GNB1	Deoxyuridine 5'-triphosphate nucleotidohydrolase	16.032	5.7	28.674	3	27	S
A8GMX8	Flavin-dependent thymidylate synthase	34.536	7.17	80.716	7	24.5	S
A8GLZ8	Nucleoside diphosphate kinase	15.7	5.6484	4304.91	22	60.7143	S; 2D; B; T
FG: Nucleotide transport and metabolism; Carbohydrate transport and metabolism
A8GMZ7	Protein kinase C inhibitor 1	13.656	5.68	21.742	3	35.8	S
FP: Nucleotide transport and metabolism; Inorganic ion transport and metabolism
A8GMV2	Guanosine pentaphosphate phosphohydrolase	53.486	9.04	11.12	2	6.4	S
G: Carbohydrate transport and metabolism
A8GMM2	Ankyrin repeat	66.636	5.36	14.066	2	3.8	S
A8GMN7	Extragenic suppressor protein SuhB	28.571	6.44	13.929	2	10.9	S
A8GP48	HAD-superfamily subfamily IIA hydrolase	32.685	5.92	12.421	2	8	S
A8GNN4	Pyruvate, phosphate dikinase	97.775	6.4	117.45	12	17.9	S
A8GNL3	Phosphomannomutase	53.6	6.6401	200.352	11	28.3333	T
A8GLX1	Uncharacterized protein	36.438	8.27	31.688	5	23.3	S
H: Coenzyme transport and metabolism
A8GNU7	Delta-aminolevulinic acid dehydratase	36.7	5.7041	166.545	12	36.0606	T
A8GNH1	Lactamase_B domain-containing protein	61.936	7.31	115.09	15	32.7	S
A8GPR5	Lipoyl synthase	33.492	6.52	17.068	2	9.4	S
A8GNR6	Octaprenyl-diphosphate synthase	37.445	5.78	30.902	4	22.9	S
A8GPW6	S-adenosylmethionine synthase	41.883	5.88	12.567	2	6.1	S
A8GQ19	UbiD family decarboxylase	55.617	7.05	26.338	3	7.3	S
A8GPX8	Uncharacterized protein	62.734	7.33	12.051	10	21.8	S; T
A8GLV3	Uncharacterized protein	61.448	6.3	51.217	3	6.7	S
I: Lipid transport and metabolism
A8GLS1	3-hydroxyacyl-[acyl-carrier-protein] dehydratase FabZ	16.3	7.9146	204.692	5	43.4483	T
A8GPS4	Acetyl-CoA acetyltransferase	41.429	8.4	67.028	5	21.2	S
A8GN64	Enoyl-[acyl-carrier-protein] reductase [NADH]	28.4	6.8203	1249.62	9	11.5385	S; 2D
A8GNH3	Glycerol-3-phosphate dehydrogenase [NAD(P)+]	34.303	7.72	12.596	2	10.1	S
A8GPS9	Malonyl CoA-acyl carrier protein transacylase	34.736	8.04	23.13	4	13.7	S
A8GMN9	Phosphatidylserine decarboxylase proenzyme	26.097	8.7	71.673	8	38.5	S
A8GPA4	Propionyl-CoA carboxylase alpha chain	73.231	5.81	134.27	11	23.6	S
A8GPA5	Propionyl-CoA carboxylase beta chain	56.554	6.81	94.063	10	26.5	S; T
A8GPV0	Uncharacterized protein	42.441	6.06	246.29	11	32.9	S; T
IQ: Lipid transport and metabolism; Secondary metabolites biosynthesis, transport, and catabolism
A8GPU7	3-oxoacyl-[acyl-carrier-protein] reductase	25.656	8.81	55.532	6	33.2	S
A8GPU8	Acyl carrier protein	9.1954	4.39	32.998	5	45.7	S
J: Translation, ribosomal structure and biogenesis
A8GM31	Cysteine--tRNA ligase	53	5.76	323	3	38.1	B
A8GN89	GTP cyclohydrolase 1	21.754	7.05	11.269	2	12.1	S
A8GNE3	Leucine--tRNA ligase	100.47	6.33	50.496	8	14.8	S
A8GND9	Phenylalanine--tRNA ligase alpha subunit	40.373	6.85	40.58	6	21.8	S
A8GNW1	Translation initiation factor IF-2	90.892	6.71	130.89	14	21.7	S
A8GNW7	Tyrosine--tRNA ligase	46.591	6.81	21.353	2	6.1	S
A8GNZ5	30S ribosomal protein S1	63.779	5.88	190.86	19	38.7	S; 2D
A8GPF1	30S ribosomal protein S10	11.899	9.85	94.046	5	48.6	S
A8GPC7	30S ribosomal protein S11	13.573	11.69	19.79	3	22	S; T
A8GM98	30S ribosomal protein S12	14.254	10.74	36.908	5	38.8	S
A8GPC8	30S ribosomal protein S13	14.083	10.27	40.804	4	24	S
A8GPD7	30S ribosomal protein S14	11.525	11.69	10.531	2	14.9	S
A8GNL9	30S ribosomal protein S15	10.581	10.19	62.889	5	57.1	S
A8GQA7	30S ribosomal protein S16	12.432	10.13	37.647	5	34.2	S
A8GPE1	30S ribosomal protein S17	8.8603	10.05	23.368	3	41.6	S
A8GLX7	30S ribosomal protein S18	10.705	10.71	11.813	2	29.5	S
A8GPE6	30S ribosomal protein S19	10.466	10.29	19.146	3	30.4	S
A8GM32	30S ribosomal protein S2	32.898	6.02	131.58	14	61.4	S; 2D; T
A8GPC4	30S ribosomal protein S20	9.9266	11.59	33.622	3	26.7	S
A8GN35	30S ribosomal protein S4	23.158	10	83.636	11	51.7	S
A8GPD3	30S ribosomal protein S5	18.877	10.39	95.239	5	24.4	S
A8GLX6	30S ribosomal protein S6	16.5	8.7012	4722.29	24	45.0704	S; 2D
A8GM99	30S ribosomal protein S7	18.441	10.12	158.38	7	39.4	S
A8GPD6	30S ribosomal protein S8	14.783	9.47	44.756	6	41.7	S
A8GMN0	30S ribosomal protein S9	18.124	10.46	59.914	6	40.4	S
A8GMA4	50S ribosomal protein L1	25.634	9.41	69.198	7	32.6	S
A8GMA5	50S ribosomal protein L10	18.254	9.91	59.175	7	40.8	S
A8GMA3	50S ribosomal protein L11	15.502	9.32	19.371	3	31	S
A8GMM9	50S ribosomal protein L13	17.433	10.1	17.269	3	28.4	S
A8GPE0	50S ribosomal protein L14	13.301	9.9	34.124	5	32.8	S
A8GPD1	50S ribosomal protein L15	16.595	10.15	47.064	6	43.8	S
A8GPE3	50S ribosomal protein L16	15.238	11.32	26.243	4	24.3	S
A8GPC5	50S ribosomal protein L17	15.822	10.18	46.095	6	45.7	S
A8GPD4	50S ribosomal protein L18	13.331	10.21	12.883	2	17.8	S
A8GM74	50S ribosomal protein L19	15.881	10.31	20.275	3	24.6	S; B
A8GPE7	50S ribosomal protein L2	30.328	10.61	128.47	18	47.6	S
A8GP89	50S ribosomal protein L20	13.504	10.64	42.92	6	41.9	S
A8GPP9	50S ribosomal protein L21	12.004	10.08	14.455	2	19	S
A8GPE5	50S ribosomal protein L22	13.194	10.71	38.231	3	35.3	S
A8GPE8	50S ribosomal protein L23	11.329	10.03	37.605	6	49	S
A8GPD9	50S ribosomal protein L24	11.701	10.08	17.235	3	25.7	S
A8GP85	50S ribosomal protein L25	22.173	9.74	88.968	12	57.3	S
A8GPP8	50S ribosomal protein L27	9.3086	11.03	34.307	4	46.5	S
A8GM58	50S ribosomal protein L28	10.765	10.34	11.995	2	30.9	S
A8GPE2	50S ribosomal protein L29	8.3917	9.85	15.203	2	28.2	S
A8GPF0	50S ribosomal protein L3	23.711	10.19	37.152	5	22.3	S
A8GPD2	50S ribosomal protein L30	7.1465	10.24	18.832	2	33.3	S
A8GPW2	50S ribosomal protein L32	7.4735	10.28	14.998	2	33.3	S
A8GP90	50S ribosomal protein L32	5.1722	12.96	12.651	2	22.7	S
A8GPE9	50S ribosomal protein L4	22.993	9.77	58.457	8	43.5	S
A8GPD8	50S ribosomal protein L5	20.598	9.58	61.839	6	37.4	S
A8GPD5	50S ribosomal protein L6	19.484	10.09	124.26	12	56.5	S
A8GMA6	50S ribosomal protein L7/L12	12.969	5.17	132.96	8	64.5	S; 2D; B; T
A8GLX8	50S ribosomal protein L9	19.391	7.84	35.549	5	33.3	S; B
A8GQ73	Alanine--tRNA ligase	99.19	6.12	80.941	10	12.8	S
A8GMB3	Aspartate--tRNA(Asp/Asn) ligase	68.111	5.8	148.13	12	23.1	S
A8GMB9	Aspartyl/glutamyl-tRNA(Asn/Gln) amidotransferase subunit B	53.994	5.47	62.483	8	21.7	S
A8GMA0	Elongation factor G	77.5	5.0537	1482.93	36	33.6195	S; 2D
A8GM33	Elongation factor Ts	33.737	5.35	211.19	15	53.7	S; T
A8GPF2	Elongation factor Tu	42.89	5.83	323.31	29	68.6	S; 2D
A8GN11	Glutamate--tRNA ligase 1	51.873	5.87	33.785	5	11.4	S
A8GMC0	Glutamyl-tRNA(Gln) amidotransferase subunit A	53.068	5.52	96.867	13	32.7	S
A8GQ65	Glycine--tRNA ligase alpha subunit	33.249	5.65	12.521	2	6.9	S
A8GQ64	Glycine--tRNA ligase beta subunit	75.144	6.07	19.741	3	6	S
A8GMY5	Histidine--tRNA ligase	47.43	5.69	36.457	5	13.3	S
A8GPA1	Isoleucine--tRNA ligase	126.77	5.49	137.57	17	17	S
A8GPI9	Methionine--tRNA ligase	58.872	5.59	18.956	3	6.4	S
A8GMJ8	Peptide deformylase	20.3	6.97	13.431	2	13.7	S
A8GNL8	Polyribonucleotide nucleotidyltransferase	82.182	6.78	123.27	16	24.5	S; T
A8GMQ8	Ribonuclease E	78.598	7.1	137.51	12	24.8	S
A8GPB9	Ribonuclease PH	26.149	7.54	19.299	2	17.2	S
A8GPK2	Ribosomal-protein-alanine acetyltransferase	21.517	5.75	12.398	2	13.7	S
A8GP81	Ribosome-binding ATPase YchF	40.246	5.8	31.311	4	15.1	S
A8GMC3	Ribosome-recycling factor	20.876	6.93	57.479	6	44.1	S; 2D
A8GPX3	Serine--tRNA ligase	48.53	5.85	147.74	10	28.2	S
A8GPW3	SmpA_OmlA domain-containing protein	18.391	9.68	23.536	3	25.5	S
A8GML4	Threonine--tRNA ligase	72.688	5.57	61.526	9	16.5	S
A8GNQ2	Translation initiation factor IF-3	16.966	9.6	23.233	4	33.3	S
A8GQ03	tRNA-2-methylthio-N(6)-dimethylallyladenosine synthase	50.582	5.93	17.172	3	6.5	S
A8GNS9	Tryptophan--tRNA ligase	37.452	6.68	40.696	5	20	S
K: Transcription
A8GPG5	Cold shock-like protein	7.8287	6.06	133.1	5	72.9	S; 2D
A8GPC6	DNA-directed RNA polymerase subunit alpha	38.266	5.48	106.7	13	42.1	S; T
A8GMA7	DNA-directed RNA polymerase subunit beta	154.16	6.14	323.31	41	35	S
A8GMA8	DNA-directed RNA polymerase subunit beta'	153.25	8.33	323.31	47	40.8	S
A8GPL8	Guanosine polyphosphate pyrophosphohydrolase/synthetase-like protein	23.7	6.7603	86.6919	2	23.3831	B
A8GNM5	HTH cro/C1-type domain-containing protein	14.923	9.3	187.59	3	31.5	S; T
A8GMY0	RNA polymerase sigma factor RpoH	33.1	9.2563	102.281	2	4.7782	2D
A8GQ84	Transcription elongation factor GreA	21.733	4.9	125.45	9	38.5	S; 2D
A8GNQ7	Transcription termination factor Rho	51.213	7.06	323.31	17	40.6	S
A8GNW2	Transcription termination/antitermination protein NusA	56.63	5.13	261.95	13	32.8	S
A8GMA2	Transcription termination/antitermination protein NusG	21.74	8.91	28.645	4	26.6	S; T
A8GLV5	Transcriptional regulator	19.786	9.24	27.978	3	23.7	S
A8GP29	Transcriptional regulator MraZ	16.878	6.9	22.436	3	23.5	S
L: Replication, recombination and repair
A8GNE1	Beta sliding clamp	42.326	5.26	61.224	8	23.7	S
A8GMJ3	DNA gyrase subunit A	100.02	5.78	93.753	13	11.9	S
A8GP47	DNA gyrase subunit B	90.624	5.64	175.48	13	19.2	S
A8GN37	Putative lyase	16.5	8.9707	117.125	3	19.4245	T
A8GM03	Putative ABC transporter ATP-binding component	63.114	6.05	194.33	10	23.8	S
A8GN74	SEC7 domain-containing protein	73.715	8.96	155.94	18	33.1	S; T
A8GQ42	Single-stranded DNA-binding protein	17.391	6.07	244.36	7	44.1	S; 2D; T
A8GQ41	UvrABC system protein A	106.1	6.9419	80.879	15	16.894	T
M: Cell wall/membrane/envelope biogenesis
A8GQ38	17 kDa surface antigen	16.525	9.4	44.371	5	35.8	S
A8GM05	2Dhydro-3-deoxyphosphooctonate aldolase	29.978	8.4	25.662	4	15.3	S
A8GLR8	Acyl-[acyl-carrier-protein]--UDP-N-acetylglucosamine O-acyltransferase	25.835	7.73	25.457	3	18.1	S
A8GMP8	D-alanine--D-alanine ligase	35.665	5.42	17.738	3	8.1	S
A8GN20	dTDP-4-dehydrorhamnose reductase	32.149	6.66	81.525	11	48.2	S
A8GN29	Glycosyltransferase	43.931	9.4	49.265	8	22.6	S
A8GMZ4	Membrane fusion protein (MFP) family protein	57.678	8.97	113.96	11	24.3	S
A8GMX5	Membrane proteins related to metalloendopeptidase	25.287	4.89	23.545	4	25.8	S
A8GN42	Outer membrane assembly protein	90.932	9.16	122.27	11	15.5	S
A8GMD0	Outer membrane protein assembly factor BamA	86.391	8.6	323.31	33	50.4	S
A8GQ87	Outer-membrane lipoprotein carrier protein	24.607	8.85	12.677	2	13.2	S
A8GQ02	Penicillin-binding protein 1A family	88.846	8.86	57.557	9	14.7	S
A8GPW0	Peptidoglycan-associated lipoprotein	17.5	8.9487	5881.32	55	51.6129	S; 2D; T
A8GPM6	Periplasmic protein	34.665	9.91	12.017	2	8.6	S
A8GP69	Phospho-N-acetylmuramoyl-pentapeptide-transferase	39.7	8.44	293	4	44.51	B
A8GQ33	Putative adhesin A1C_06425	24.1	9.709	6572.23	38	47.7679	S; 2D; B; T
A8GP55	Sco2 protein	23.34	5.08	20.465	3	13.7	S
A8GMM4	Tail-specific protease	50.149	6.9	110.15	12	33.2	S; T
A8GMM0	Type I secretion outer membrane protein, TolC family	49.852	9.3	132.16	11	28.6	S
A8GLS2	UDP-3-O-acylglucosamine N-acyltransferase	37.175	7.68	111.97	10	40.8	S
A8GN21	UDP-glucose 4-epimerase	38.285	8.49	56.54	9	25.2	S
A8GN22	UDP-N-acetylglucosamine 2-epimerase	47.434	6.48	38.337	6	19.3	S
A8GNY4	UDP-N-acetylglucosamine pyrophosphorylase	27.8	5.7261	197.224	10	37.5	2D
A8GN23	Uncharacterized protein	49.488	6.89	16.682	2	5.4	S
A8GLY8	Uncharacterized protein	43.856	9.15	39.909	4	14.3	S
A8GMR9	Uncharacterized protein	19.3	5.5811	391.757	6	42.2619	T
MU: Cell wall/membrane/envelope biogenesis; Intracellular trafficking, secretion, and vesicular transport
A8GM29	190 kDa antigen	205.38	6.01	64.808	11	7.7	S
N: Cell motility
A8GNS7	Uncharacterized protein	16.5	9.5742	128.416	8	62.3288	T
O: Post-translational modification, protein turnover, and chaperones
A8GPB7	10 kDa chaperonin	10.5	9.1772	11831.1	33	76.8421	S; 2D; B; T
A8GPB6	60 kDa chaperonin	58.7	5.2778	10948.7	105	57.6642	S; 2D; B; T
A8GN00	ATP-dependent protease ATPase subunit HslU	49.64	5.44	95.624	11	24.7	S
A8GLY0	ATP-dependent zinc metalloprotease FtsH	69.812	6.61	172.43	13	29.7	S
A8GMZ9	ATP-dependent protease subunit HslV	19.8	6.7031	694.463	6	48.9011	T
A8GMI9	Co-chaperone protein HscB homolog	19.5	8.877	106.052	4	31.9277	T
A8GPQ8	Glutaredoxin	11.892	5.18	19.157	3	26.9	S
A8GMG0	Heat shock protease	55.558	6.34	97.676	11	26	S
A8GMS9	Heat shock protein	18.611	8.67	35.157	4	32.5	S; 2D; B; T
A8GLS5	Chaperone protein ClpB	96.436	5.91	268.79	24	33.9	S
A8GMF8	Chaperone protein DnaJ	41.036	8.72	102.36	7	25.1	S
A8GMF9	Chaperone protein DnaK	67.7	4.7974	8378.72	61	57.5758	S; 2D; B; T
A8GQ51	Chaperone protein HtpG	70.8	5.3979	2547.54	62	45.2496	S; 2D; B; T
A8GPG1	Nfu_N domain-containing protein	21.244	4.65	34.222	5	34.2	S
A8GM89	Periplasmic serine endoprotease DegP-like	55.888	4.62	92.664	10	32	S
A8GN16	Membrane protease subunits	33.915	5.63	83.899	7	28.3	S; 2D; B; T
A8GP43	Protein export protein prsA	31.405	8.95	215.09	15	51.4	S; T
A8GPC0	Protein GrpE	20.4	4.9482	582.837	7	35.9551	T
A8GM88	Protein HflC	32.809	9.34	132.85	10	33.9	S
A8GM86	Protein HflK	39.158	8.5	81.443	8	26.7	S
A8GLV6	Protein-disulfide isomerase	35.019	5.07	159.95	6	30.4	S
A8GNF3	Thiol:disulfide interchange protein DsbA	30.134	5.35	47.926	7	36.4	S
A8GLR4	Thioredoxin	15.9	5.85	17.446	2	14.4	S
A8GN15	Thioredoxin peroxidase 1	22.498	6.44	321.8	11	53	S; 2D; B; T
OU: Post-translational modification, protein turnover, and chaperones; Intracellular trafficking, secretion, and vesicular transport
A8GNZ4	ATP-dependent Clp protease proteolytic subunit	22.597	7.68	53.146	5	21.4	S; T
P: Inorganic ion transport and metabolism
A8GPZ9	Strees induced DNA-binding protein	16.1	4.8867	1229.01	15	54.2253	S; 2D; B; T
A8GMI5	Uncharacterized protein	35.397	6.6	32.299	5	22.4	S
A8GLZ1	Uncharacterized protein	21.438	5.27	98.185	4	29	S; T
A8GP34	Uncharacterized protein	19.498	5.73	81.912	5	27.8	S; B
A8GM75	UPF0335 protein A1C_00850	9.0133	4.95	11.547	1	17.9	S; T
Q: Secondary metabolites biosynthesis, transport, and catabolism
A8GNA8	Protocatechuate-3,4-dioxygenase, beta subunit	23.907	9.34	47.607	5	29.8	S
A8GM39	TPR_REGION domain-containing protein	39.606	6.54	93.024	2	8.7	S
A8GM41	Uncharacterized protein	22.469	7.69	43.948	6	39.7	S; 2D
S: Function unknown
A8GPU9	3-oxoacyl-[acyl-carrier-protein] synthase 2	45.453	5.96	28.985	4	10.6	S
A8GMM6	Cell division coordinator CpoB	27.8	9.0762	134.956	10	38.7755	T
A8GNX2	DUF155 domain-containing protein	30.414	4.99	64.474	7	32.3	S
A8GNB7	Glutamine amidotransferase type-1 domain-containing protein	27.142	5.47	33.012	3	17.8	S
A8GNU6	LepB_N domain-containing protein	58.664	9.55	149.03	16	33.3	S
A8GQ89	Nucleoid-associated protein A1C_06705	11.774	5.16	41.893	3	28	S
A8GMF6	Outer membrane protein assembly factor BamD	28.163	5.97	53.147	6	36.4	S
A8GPH2	Predicted membrane protein	59.859	6.43	20.571	3	6.5	S
A8GM15	Putative surface antigen	48.1	9.5669	360.455	17	44.4191	B
A8GPQ9	Serine esterase	24	5.57	400	3	60.9	B
A8GNF8	Tim44 domain-containing protein	24.395	5.27	25.313	3	17.5	S
A8GPN6	tRNA modification GTPase MnmE	49.587	5.23	29.187	4	11.9	S
A8GNV4	Uncharacterized low-complexity protein	106.96	5.62	127.71	28	33.1	S
A8GP63	Uncharacterized protein	44.644	8.43	109.81	11	30.2	S; B; T
A8GPX5	Uncharacterized protein	130.27	5.55	92.911	10	12.9	S
A8GMB4	Uncharacterized protein	80.12	9.04	112.15	10	15.8	S
A8GP20	Uncharacterized protein	64.526	8.18	323.31	14	33.2	S
A8GNR7	Uncharacterized protein	63.799	5.79	17.14	3	5.8	S
A8GPJ4	Uncharacterized protein	48.229	8.46	11.231	2	4.9	S
A8GP21	Uncharacterized protein	37.8	9.56	111.91	5	16	S; T
A8GN66	Uncharacterized protein	33.66	5.79	20.186	3	10.8	S
A8GN27	Uncharacterized protein	29.652	4.85	11.67	2	7.8	S
A8GMM7	Uncharacterized protein	25.172	8.69	26.396	4	19.5	S
A8GM20	Uncharacterized protein	22.767	8.88	84.768	6	37.3	S
A8GPB3	Uncharacterized protein	21.137	5.59	25.867	3	21.3	S
A8GMM1	Uncharacterized protein	15.217	5.19	10.826	2	12.9	S
A8GML7	Uncharacterized protein	15.167	8.98	13.073	2	18.5	S
A8GMK7	Uncharacterized protein	10.717	4.71	11.565	2	25.8	S
A8GNE2	Uncharacterized protein	18.8	9.0176	903.891	8	34.7305	2D; T
A8GMM8	WD40-like repeat protein	46.609	9.16	55.22	8	18.1	S
T: Signal transduction mechanisms
A8GMR5	GTP-binding protein TypA	66.9	5.4507	444.341	26	28.5714	2D
A8GMM5	Histidine kinase sensor protein	56.6	5.8359	104.83	5	9.8592	2D
A8GPL7	Outer membrane protein B	167.9	4.9526	2484.03	44	44.3305	S; 2D; B; T
A8GQ39	Uncharacterized protein	8	6.0234	954.958	2	14.2857	2D
A8GMI4	Universal stress protein UspA	17.2	8.8506	650.29	7	62.8378	T
U: Intracellular trafficking, secretion, and vesicular transport
A8GNF7	Acylamino-acid-releasing enzyme	76.686	5.81	197.88	25	39.5	S
A8GP11	Large extracellular alpha-helical protein	214.1	5.73	106.51	15	9	S
A8GLY9	Membrane protein insertase YidC	64.327	8.85	78.805	10	24.5	S
A8GP54	Protein translocase subunit SecD	56.843	8.97	40.7	5	12.4	S
A8GM27	Protein-export membrane protein SecG	10.71	9.22	6.2295	1	17	S
A8GP53	Sec translocon accessory complex subunit YajC	15.905	9.4	57.809	4	28.2	S
A8GM78	Signal peptidase I	31.327	8.64	72.649	10	42.1	S
A8GPW4	Signal recognition particle receptor FtsY	33.284	6.2	11.999	2	7.6	S
A8GMX9	Tol-Pal system protein TolB	49.353	9	92.78	9	29.3	S
A8GM67	TrbL/VirB6 plasmid Conjugative transfer protein	132.09	6.87	19.432	15	15.7	S
A8GM63	TrbL/VirB6 plasmid Conjugative transfer protein	110.16	5.45	42.999	4	5.1	S
A8GM66	TrbL/VirB6 plasmid Conjugative transfer protein	97.51	8.32	66.39	7	7.8	S
A8GM64	TrbL/VirB6 plasmid Conjugative transfer protein	73.358	8.12	22.637	3	6.8	S
A8GM62	Type IV secretion/conjugal transfer ATPase, VirB4 family protein	91.3	8.54	198.86	17	28.9	S
A8GM65	Uncharacterized protein	108.39	7.98	111.79	11	16.2	S
A8GMV1	VirD4 protein	66.751	6.49	112.64	11	24.4	S; B
V: Defense mechanisms
A8GNB4	Microcin C7 self-immunity protein	35.24	9.47	17.517	3	14.5	S
A8GMK6	Multidrug resistance ABC transporter ATP-binding protein	67.076	6.41	13.484	4	10.4	S
A8GPK7	Multidrug resistance protein	63.591	8.81	28.875	2	3.9	S; B
A8GMP1	Multidrug resistance protein A	39.222	9.1	18.232	2	5.7	S
A8GMR1	Penicillin-binding protein 4	45.121	8.77	42.188	5	13.9	S
NOG
A8GM25	Preprotein translocase subunit SecG	6.5	9.51	22.7	4	35.48	B
A8GMC2	Ribosome recycling factor	5.5	5.0215	332.359	4	75	T
A8GNB3	Uncharacterized protein	44.7	4.9497	100.658	9	27.4809	T
A8GML3	Uncharacterized protein	61.298	5.63	6.4532	11	25.5	S; B
A8GNJ2	Uncharacterized protein	51.185	8.28	201.38	19	43.7	S; T
A8GN63	Uncharacterized protein	44.827	9.44	76.128	10	25.8	S
A8GMI6	Uncharacterized protein	40.814	8.92	26.111	4	14.3	S
A8GMW9	Uncharacterized protein	34.519	8.64	20.805	3	15.3	S
A8GPG8	Uncharacterized protein	33.547	9.06	22.204	3	12.5	S
A8GPM2	Uncharacterized protein	17.013	6.17	8.1766	2	16.3	S; B
A8GPI5	Uncharacterized protein	9.766	6.28	115.33	1	15.9	S
A8GNC4	Uncharacterized protein	9.0904	7.82	39.895	3	62.2	S; B
A8GNR0	Uncharacterized protein	7.4407	8.74	19.952	1	22.4	S; B; T
A8GMQ7	Uncharactarized protein	43.7	8.22	664	1	18.7	B
A8GQ04	Uncharacterized protein	5.5	9.8921	187.475	1	24.4898	B
A8GPP2	Transcriptional regulator	9.9	4.6348	186.416	3	24.0964	T
* S - gel free approach "Shotgun"; 2D - two dimensional electrophoresis; B - biotinylation; T- Triton X-114 phase partitioning
