# Supplementary material for: Proteomic analysis of Rickettsia akari proposes a 44 kDa-OMP as a potential biomarker for Rickettsialpox diagnosis
Source: BMC Microbiol. 2020 Jul 8;20:200. doi: 10.1186/s12866-020-01877-6 (PMC7341715; doi:10.1186/s12866-020-01877-6)
Supplement: Supplementary file 2 — Additional file 2. R.akari predicted surface-exposed proteins classified in the COGs functional category. [file 12866_2020_1877_MOESM2_ESM.xlsx]

## Sheet: SEPs COG (graf)
Accession	Description	mW (kDa)	pI (pH)
C: Energy production and conversion
A8GLV8	ATP synthase subunit a	27.3	8.96
A8GN82	Malate dehydrogenase	33.6	5.3716
A8GPZ4	ATP synthase subunit beta	51	4.645
A8GPZ6	ATP synthase subunit alpha	56.2	6.4028
D: Cell cycle control, cell division, chromosome partitioning
A8GPV8	Rod shape-determining protein MreB	37.4	5.3291
E: Amino acid transport and metabolism
A8GMB0	Probable cytosol aminopeptidase	53.3	6.0396
A8GMH0	2,3,4,5-tetrahydropyridine-2,6-dicarboxylate N-succinyltransferase	30	6.9814
A8GNF1	4-hydroxy-tetrahydrodipicolinate synthase	32.4	7.2393
A8GNU1	Aminotran_5 domain-containing protein	40.7	6.6709
J: Translation, ribosomal structure and biogenesis
A8GLX8	50S ribosomal protein L9	19.4	7.74
A8GM33	Elongation factor Ts	33.7	5.1782
A8GMA6	50S ribosomal protein L7/L12	13	4.9731
M: Cell wall/membrane/envelope biogenesis
A8GMM4	Tail-specific protease	50.1	7.3491
A8GP69	Phospho-N-acetylmuramoyl-pentapeptide-transferase	39.7	8.44
A8GPW0	Peptidoglycan-associated lipoprotein	17.5	8.9487
A8GQ33	Putative adhesin A1C_06425	24.1	9.709
O: Post-translational modification, protein turnover, and chaperones
A8GMF9	Chaperone protein DnaK	67.7	4.7974
A8GMS9	Heat shock protein	18.6	9.1875
A8GMZ9	ATP-dependent protease subunit HslV	19.8	6.7031
A8GN16	Membrane protease subunits	33.9	5.4844
A8GP43	Protein export protein prsA	31.4	9.4175
A8GPB6	60 kDa chaperonin	58.7	5.2778
P: Inorganic ion transport and metabolism
A8GPZ9	Strees induced DNA-binding protein	16.1	4.8867
S: Function unknown
A8GM15	Putative surface antigen	48.1	9.5669
A8GNE2	Uncharacterized protein	18.8	9.0176
A8GP34	Uncharacterized protein	19.5	5.6997
A8GP63	Uncharacterized protein	44.6	8.5327
A8GPL7	Outer membrane protein B	167.9	4.9526
NOG
A8GM25	Preprotein translocase subunit SecG	6.5	9.51
A8GML3	Uncharacterized protein	61.3	5.5093
A8GNC4	Uncharacterized protein	9.1	8.6104
A8GP67	Actin polymerization protein RickA	59.6	10.0503
A8GPM2	Uncharacterized protein	17	6.1875
